# Supplementary material for: LOESS-Based Cephalometric Growth Curves for Clinical Assessment of Craniofacial Development: A Cross-Sectional Study
Source: Dent J (Basel). 2026 May 4;14(5):269. doi: 10.3390/dj14050269 (PMC13205012; doi:10.3390/dj14050269)
Supplement: Supplementary file 1 [file dentistry-14-00269-s001.zip]

Archive with 2 entries (2 files):
- Suplementary table S1 v2.pdf
- Supplementary Figure S1.pdf
